# Supplementary material for: Oocyte Quality Assessment in Breast Cancer: Implications for Fertility Preservation
Source: Cancers (Basel). 2022 Nov 21;14(22):5718. doi: 10.3390/cancers14225718 (PMC9688559; doi:10.3390/cancers14225718)
Supplement: Supplementary file 1 [file cancers-14-05718-s001.zip]

Archive with 1 entries (1 files):
- cancers-2036255-supplementary.pdf
